# Supplementary material for: Novel Fatty Acid Chain-Shortening by Fungal Peroxygenases Yielding 2C-Shorter Dicarboxylic Acids
Source: Antioxidants (Basel). 2022 Apr 8;11(4):744. doi: 10.3390/antiox11040744 (PMC9025384; doi:10.3390/antiox11040744)
Supplement: Supplementary file 1 [file antioxidants-11-00744-s001.zip]

Archive with 1 entries (1 files):
- antioxidants-1653515Supplementary.pdf
